# Supplementary material for: Differential Inhibition by Cenobamate of Canonical Human Nav1.5 Ion Channels and Several Point Mutants
Source: Int J Mol Sci. 2025 Jan 3;26(1):358. doi: 10.3390/ijms26010358 (PMC11720074; doi:10.3390/ijms26010358)
Supplement: Supplementary file 1 [file ijms-26-00358-s001.zip]

Archive with 1 entries (1 files):
- ijms-3363747-supplementary.pdf
